# Supplementary material for: Soil Layers Impact Lithocarpus Soil Microbial Composition in the Ailao Mountains Subtropical Forest, Yunnan, China
Source: J Fungi (Basel). 2022 Sep 9;8(9):948. doi: 10.3390/jof8090948 (PMC9504396; doi:10.3390/jof8090948)
Supplement: Supplementary file 1 [file jof-08-00948-s001.zip]

Archive with 21 entries (20 files):
- Supplementary materials/
- Supplementary materials/Figure S1.pdf
- Supplementary materials/Figure S10.pdf
- Supplementary materials/Figure S11.pdf
- Supplementary materials/Figure S12.pdf
- Supplementary materials/Figure S13.pdf
- Supplementary materials/Figure S2.pdf
- Supplementary materials/Figure S3.pdf
- Supplementary materials/Figure S4.pdf
- Supplementary materials/Figure S5.pdf
- Supplementary materials/Figure S6.pdf
- Supplementary materials/Figure S7.pdf
- Supplementary materials/Figure S8.pdf
- Supplementary materials/Figure S9.pdf
- Supplementary materials/Table S1.xlsx
- Supplementary materials/Table S2.xlsx
- Supplementary materials/Table S3.xlsx
- Supplementary materials/Table S4.xls
- Supplementary materials/Table S5.xls
- Supplementary materials/Table S6.xls
- Supplementary materials/Table S7.xls
