# Supplementary material for: Soil Layers Impact Lithocarpus Soil Microbial Composition in the Ailao Mountains Subtropical Forest, Yunnan, China
Source: J Fungi (Basel). 2022 Sep 9;8(9):948. doi: 10.3390/jof8090948 (PMC9504396; doi:10.3390/jof8090948)
Supplement: Supplementary file 1 [file jof-08-00948-s001.zip › Supplementary materials/Table S1.xlsx]

## Sheet: Sheet1
Tree	Cluster	Host	Altitude	Circumference	Coordinate system
1	1	Lithocarpus	2500	120	24.53647986N	101.02765711E
2	1	Lithocarpus	2500	100	24.53632955N	101.02764961E
3	1	Lithocarpus	2500	180	24.53629847N	101.02764646E
4	1	Lithocarpus	2500	105	24.53642968N	101.02764296E
5	2	Lithocarpus	2500	115	24.5446779N	101.02788769E
6	2	Lithocarpus	2500	78	24.53680284N	101.02657878E
7	2	Lithocarpus	2500	120	24.53678812N	101.0265807E
8	2	Lithocarpus	2500	152	24.53659598N	101.02670984E
9	3	Lithocarpus	2500	75	24.53794227N	101.0264789E
10	3	Lithocarpus	2500	80	24.53799724N	101.02656075E
11	3	Lithocarpus	2500	82	24.53794377N	101.02657811E
12	3	Lithocarpus	2500	90	24.53786443N	101.02660368E
