# Supplementary material for: Soil Layers Impact Lithocarpus Soil Microbial Composition in the Ailao Mountains Subtropical Forest, Yunnan, China
Source: J Fungi (Basel). 2022 Sep 9;8(9):948. doi: 10.3390/jof8090948 (PMC9504396; doi:10.3390/jof8090948)
Supplement: Supplementary file 1 [file jof-08-00948-s001.zip › Supplementary materials/Table S2.xlsx]

## Sheet: Sheet1
	Variables	Shannon diversity		Observed richness
		F values	Pr(>F)	F values	Pr(>F)
Bacteria	Type	F2,205=74.24	<2.2E-16	F2,205=97.05	<2.2E-16
	Season	F2,205=63.48	<2.2E-16	F2,205=131.77	<2.2E-16
	Type×Season	F4,205=10.71	6.655e-08	F4,205=10.18	1.553e-07
Fungi	Type	F2,205=5.29	0.005753	F2,205=23.91	4.649e-10
	Season	F2,205=29.31	6.367e-12	F2,205=32.33	6.276e-13
	Type×Season	F4,205=4.02	0.003667	F4,205=13.30	1.194e-09
