# Supplementary material for: Soil Layers Impact Lithocarpus Soil Microbial Composition in the Ailao Mountains Subtropical Forest, Yunnan, China
Source: J Fungi (Basel). 2022 Sep 9;8(9):948. doi: 10.3390/jof8090948 (PMC9504396; doi:10.3390/jof8090948)
Supplement: Supplementary file 1 [file jof-08-00948-s001.zip › Supplementary materials/Table S3.xlsx]

## Sheet: Sheet1
		F values	df	R2(%)	Pr(>F)
Bacteria	Soil layer	56.67	2	34.73	<0.001
	Season	9.9	2	4.95	<0.001
	Soil layer×Season	8.61	4	8.6	<0.001
Fungi	Soil layer	4.01	2	3.57	<0.001
	Season	2.86	2	2.55	<0.001
	Soil layer×Season	0.96	4	1.72	0.596
