# Supplementary material for: Soil Layers Impact Lithocarpus Soil Microbial Composition in the Ailao Mountains Subtropical Forest, Yunnan, China
Source: J Fungi (Basel). 2022 Sep 9;8(9):948. doi: 10.3390/jof8090948 (PMC9504396; doi:10.3390/jof8090948)
Supplement: Supplementary file 1 [file jof-08-00948-s001.zip › Supplementary materials/Table S4.xls]

## Sheet: zeng
ASVs	Phylum	Class	Order	Family	Average abundance in HF (%)	Average abundance in OS (%)	Average abundance in OM (%)	Average abundance in all (%)
ASV_22	Actinobacteria	Actinobacteria	Frankiales	Acidothermaceae	0.339991	0.555882	0.662321	0.51929
ASV_42	Acidobacteria	Acidobacteria	Subgroup 2	uncultured bacterium	0.150813	0.506242	0.442765	0.366528
ASV_32	Proteobacteria	Alphaproteobacteria	Rhizobiales	Beijerinckiaceae	0.585218	0.384958	0.303599	0.424513
ASV_28	Proteobacteria	Gammaproteobacteria	Betaproteobacteriales	Burkholderiaceae	0.58444	0.41007	0.411745	0.468663
ASV_2	Proteobacteria	Alphaproteobacteria	Rhizobiales	Xanthobacteraceae	0.735798	1.30489	1.48262	1.17419
ASV_5	Proteobacteria	Gammaproteobacteria	Betaproteobacteriales	Burkholderiaceae	0.219379	1.3169	1.51427	1.01662
ASV_10	Acidobacteria	Acidobacteria	Subgroup 2	uncultured bacterium	1.48885	0.505853	0.445681	0.813324
ASV_7	Acidobacteria	Acidobacteria	Subgroup 2	uncultured bacterium	0.192753	1.28751	1.33483	0.938155
ASV_60	Acidobacteria	Acidobacteria	Solibacterales	Solibacteraceae (Subgroup 3)	0.423093	0.277358	0.170381	0.290225
ASV_30	Actinobacteria	Actinobacteria	Frankiales	Acidothermaceae	0.619462	0.366844	0.355262	0.447106
ASV_23	Acidobacteria	Acidobacteria	Subgroup 2	uncultured bacterium	0.702448	0.515688	0.291082	0.50298
ASV_16	Proteobacteria	Gammaproteobacteria	Betaproteobacteriales	Burkholderiaceae	1.30935	0.316231	0.258895	0.628058
ASV_77	Proteobacteria	Alphaproteobacteria	Rhizobiales	Xanthobacteraceae	0.144555	0.27281	0.297535	0.23825
ASV_68	Actinobacteria	Thermoleophilia	Solirubrobacterales	Solirubrobacteraceae	0.340302	0.211896	0.226203	0.259418
ASV_18	Proteobacteria	Alphaproteobacteria	Rhizobiales	Xanthobacteraceae	0.252068	0.668109	0.841759	0.587186
ASV_9	Acidobacteria	Acidobacteria	Subgroup 2	uncultured bacterium	0.394835	1.17816	0.960672	0.844376
ASV_38	Actinobacteria	Actinobacteria	Frankiales	Acidothermaceae	0.518401	0.366183	0.290693	0.391686
ASV_46	Actinobacteria	Actinobacteria	Frankiales	Acidothermaceae	0.172502	0.40078	0.458936	0.344
ASV_6	Proteobacteria	Alphaproteobacteria	Rhizobiales	Xanthobacteraceae	1.24918	0.908421	0.922071	1.02636
ASV_1	Proteobacteria	Alphaproteobacteria	Rhizobiales	Xanthobacteraceae	2.6114	1.66088	1.65316	1.97478
ASV_83	Acidobacteria	Acidobacteria	Solibacterales	Solibacteraceae (Subgroup 3)	0.14852	0.302159	0.221149	0.223896
ASV_25	Acidobacteria	Acidobacteria	Acidobacteriales	unidentified	0.140668	0.758216	0.585313	0.494624
ASV_24	Acidobacteria	Acidobacteria	Acidobacteriales	uncultured bacterium	0.267655	0.731977	0.503096	0.500804
ASV_64	Acidobacteria	Acidobacteria	Subgroup 2	uncultured bacterium	0.136704	0.346124	0.323347	0.268668
ASV_35	Acidobacteria	Acidobacteria	Acidobacteriales	uncultured bacterium	0.342945	0.51942	0.346788	0.40297
ASV_89	Verrucomicrobia	Verrucomicrobiae	Chthoniobacterales	Xiphinematobacteraceae	0.229796	0.207309	0.187058	0.208014
ASV_34	Acidobacteria	Acidobacteria	Subgroup 2	uncultured bacterium	0.282114	0.56941	0.3836	0.411623
ASV_43	Proteobacteria	Alphaproteobacteria	Rhizobiales	Xanthobacteraceae	0.131689	0.424337	0.531824	0.362538
ASV_40	Acidobacteria	Acidobacteria	Subgroup 2	uncultured bacterium	0.432966	0.427524	0.255435	0.371904
ASV_8	Acidobacteria	Acidobacteria	Acidobacteriales	uncultured bacterium	0.71131	1.11538	0.830991	0.885715
ASV_108	Acidobacteria	Acidobacteria	Acidobacteriales	uncultured bacterium	0.145721	0.189622	0.187874	0.174371
ASV_14	Acidobacteria	Acidobacteria	Acidobacteriales	uncultured bacterium	0.48956	0.944534	0.904345	0.779317
ASV_75	Acidobacteria	Acidobacteria	Acidobacteriales	Acidobacteriaceae (Subgroup 1)	0.236637	0.267873	0.220761	0.241709
ASV_11	Acidobacteria	Acidobacteria	Subgroup 2	uncultured bacterium	0.150658	0.940646	1.28227	0.791015
ASV_45	Acidobacteria	Acidobacteria	Subgroup 2	uncultured bacterium	0.126481	0.4456	0.455749	0.342536
ASV_27	Acidobacteria	Acidobacteria	Acidobacteriales	Acidobacteriaceae (Subgroup 1)	0.330351	0.695436	0.392736	0.472744
ASV_3	Acidobacteria	Acidobacteria	Acidobacteriales	uncultured bacterium	0.477783	1.46679	1.34225	1.09537
ASV_31	Proteobacteria	Alphaproteobacteria	Rhizobiales	Xanthobacteraceae	0.264817	0.493491	0.587024	0.44835
