# Supplementary material for: Soil Layers Impact Lithocarpus Soil Microbial Composition in the Ailao Mountains Subtropical Forest, Yunnan, China
Source: J Fungi (Basel). 2022 Sep 9;8(9):948. doi: 10.3390/jof8090948 (PMC9504396; doi:10.3390/jof8090948)
Supplement: Supplementary file 1 [file jof-08-00948-s001.zip › Supplementary materials/Table S5.xls]

## Sheet: zeng
ASVs	Phylum	Class	Order	Family	Genus	Average abundance in HF (%)	Average abundance in OS (%)	Average abundance in OM (%)	Average abundance in all (%)
ASV_6	Basidiomycota	Agaricomycetes	Russulales	Russulaceae	Lactifluus	8.89428	0.965057	0.265954	3.29808
ASV_198	Ascomycota	Sordariomycetes	Hypocreales	Hypocreaceae	Trichoderma	0.0972443	0.121224	0.0898436	0.103406
ASV_1	Basidiomycota	Agaricomycetes	Russulales	Russulaceae	unidentified	3.85655	10.5559	6.35934	7.04644
ASV_2	Basidiomycota	Agaricomycetes	Russulales	Russulaceae	Russula	0.562443	6.56376	9.72038	5.64229
ASV_5	Basidiomycota	Agaricomycetes	Sebacinales	Sebacinaceae	Sebacina	1.77521	6.11751	5.86513	4.63575
ASV_25	Basidiomycota	Agaricomycetes	Russulales	Russulaceae	unidentified	2.25426	0.130351	0.0886855	0.802055
ASV_141	Basidiomycota	Agaricomycetes	Thelephorales	Thelephoraceae	Tomentella	0.227561	0.12703	0.171606	0.173782
ASV_30	Basidiomycota	Agaricomycetes	Agaricales	Clavariaceae	unidentified	1.27056	0.71376	0.135061	0.707407
ASV_74	Mortierellomycota	Mortierellomycetes	Mortierellales	Mortierellaceae	Mortierella	0.712885	0.235249	0.233115	0.388631
ASV_19	Mortierellomycota	Mortierellomycetes	Mortierellales	Mortierellaceae	Mortierella	1.56727	0.591468	0.743095	0.954947
ASV_201	Basidiomycota	Tremellomycetes	Filobasidiales	Piskurozymaceae	Solicoccozyma	0.152596	0.0774721	0.0765382	0.101404
ASV_16	Basidiomycota	Agaricomycetes	Russulales	Russulaceae	Russula	1.95535	0.771469	0.707528	1.1328
ASV_27	Basidiomycota	Tremellomycetes	Tremellales	Trimorphomycetaceae	Saitozyma	1.02141	0.65201	0.610839	0.757935
ASV_165	Mortierellomycota	Mortierellomycetes	Mortierellales	Mortierellaceae	Mortierella	0.181875	0.090686	0.15251	0.139966
ASV_3	Basidiomycota	Agaricomycetes	Russulales	Russulaceae	Russula	6.83615	5.47091	2.52671	4.96521
