# Supplementary material for: Soil Layers Impact Lithocarpus Soil Microbial Composition in the Ailao Mountains Subtropical Forest, Yunnan, China
Source: J Fungi (Basel). 2022 Sep 9;8(9):948. doi: 10.3390/jof8090948 (PMC9504396; doi:10.3390/jof8090948)
Supplement: Supplementary file 1 [file jof-08-00948-s001.zip › Supplementary materials/Table S6.xls]

## Sheet: zeng
ASVs	Phylum	Class	Order	Family	Average abundance in 2020Dry (%)	Average abundance in 2019Wet (%)	Average abundance in 2020Wet (%)	Average abundance in all (%)
ASV_6	Proteobacteria	Alphaproteobacteria	Rhizobiales	Xanthobacteraceae	1.05621	0.992086	1.03079	1.02636
ASV_22	Actinobacteria	Actinobacteria	Frankiales	Acidothermaceae	0.59777	0.526532	0.433569	0.51929
ASV_42	Acidobacteria	Acidobacteria	Subgroup 2	uncultured bacterium	0.189307	0.478573	0.431703	0.366528
ASV_32	Proteobacteria	Alphaproteobacteria	Rhizobiales	Beijerinckiaceae	0.399018	0.530923	0.343598	0.424513
ASV_41	Acidobacteria	Acidobacteria	Subgroup 2	uncultured bacterium	0.336991	0.303607	0.464116	0.368238
ASV_1	Proteobacteria	Alphaproteobacteria	Rhizobiales	Xanthobacteraceae	2.12797	1.8771	1.91927	1.97478
ASV_28	Proteobacteria	Gammaproteobacteria	Betaproteobacteriales	Burkholderiaceae	0.497189	0.475814	0.432986	0.468663
ASV_2	Proteobacteria	Alphaproteobacteria	Rhizobiales	Xanthobacteraceae	1.09313	1.11159	1.31785	1.17419
ASV_83	Acidobacteria	Acidobacteria	Solibacterales	Solibacteraceae (Subgroup 3)	0.208118	0.233613	0.229959	0.223896
ASV_5	Proteobacteria	Gammaproteobacteria	Betaproteobacteriales	Burkholderiaceae	1.21967	0.876737	0.953455	1.01662
ASV_69	Acidobacteria	Acidobacteria	Acidobacteriales	Acidobacteriaceae (Subgroup 1)	0.315966	0.241619	0.207185	0.254923
ASV_25	Acidobacteria	Acidobacteria	Acidobacteriales	uncultured bacterium	0.560227	0.400573	0.523073	0.494624
ASV_10	Acidobacteria	Acidobacteria	Subgroup 2	uncultured bacterium	0.656066	0.771298	1.01261	0.813324
ASV_7	Acidobacteria	Acidobacteria	Subgroup 2	uncultured bacterium	1.02695	0.758395	1.02912	0.938155
ASV_24	Acidobacteria	Acidobacteria	Acidobacteriales	uncultured bacterium	0.544487	0.477602	0.480322	0.500804
ASV_50	Acidobacteria	Acidobacteria	Acidobacteriales	uncultured bacterium	0.271699	0.304579	0.341772	0.306017
ASV_85	Actinobacteria	Actinobacteria	Corynebacteriales	Mycobacteriaceae	0.207185	0.267696	0.164667	0.213183
ASV_60	Acidobacteria	Acidobacteria	Solibacterales	Solibacteraceae (Subgroup 3)	0.199917	0.352692	0.318064	0.290225
ASV_30	Actinobacteria	Actinobacteria	Frankiales	Acidothermaceae	0.479273	0.534421	0.327625	0.447106
ASV_35	Acidobacteria	Acidobacteria	Acidobacteriales	uncultured bacterium	0.401817	0.481644	0.325449	0.40297
ASV_23	Acidobacteria	Acidobacteria	Subgroup 2	uncultured bacterium	0.483548	0.59058	0.434812	0.50298
ASV_74	Acidobacteria	Acidobacteria	Acidobacteriales	Acidobacteriaceae (Subgroup 1)	0.291481	0.259185	0.15534	0.235336
ASV_34	Acidobacteria	Acidobacteria	Subgroup 2	uncultured bacterium	0.29358	0.53376	0.40753	0.411623
ASV_40	Acidobacteria	Acidobacteria	Subgroup 2	uncultured bacterium	0.383628	0.312118	0.419966	0.371904
ASV_43	Proteobacteria	Alphaproteobacteria	Rhizobiales	Xanthobacteraceae	0.445383	0.275819	0.366411	0.362538
ASV_8	Acidobacteria	Acidobacteria	Acidobacteriales	uncultured bacterium	0.999936	0.84856	0.808647	0.885715
ASV_65	Acidobacteria	Acidobacteria	Acidobacteriales	uncultured bacterium	0.224285	0.282542	0.277957	0.261595
ASV_4	Acidobacteria	Acidobacteria	Subgroup 2	uncultured bacterium	1.39169	0.683737	1.20234	1.09259
ASV_14	Acidobacteria	Acidobacteria	Acidobacteriales	uncultured bacterium	0.710554	0.928659	0.698739	0.779317
ASV_16	Proteobacteria	Gammaproteobacteria	Betaproteobacteriales	Burkholderiaceae	0.613898	0.679696	0.59058	0.628058
ASV_75	Acidobacteria	Acidobacteria	Acidobacteriales	Acidobacteriaceae (Subgroup 1)	0.216435	0.324982	0.183711	0.241709
ASV_11	Acidobacteria	Acidobacteria	Subgroup 2	uncultured bacterium	0.933867	0.68879	0.750389	0.791015
ASV_45	Acidobacteria	Acidobacteria	Subgroup 2	uncultured bacterium	0.272593	0.401856	0.353159	0.342536
ASV_68	Actinobacteria	Thermoleophilia	Solirubrobacterales	Solirubrobacteraceae	0.30384	0.266725	0.20769	0.259418
ASV_18	Proteobacteria	Alphaproteobacteria	Rhizobiales	Xanthobacteraceae	0.642192	0.477291	0.642075	0.587186
ASV_27	Acidobacteria	Acidobacteria	Acidobacteriales	Acidobacteriaceae (Subgroup 1)	0.447171	0.524045	0.447016	0.472744
ASV_9	Acidobacteria	Acidobacteria	Subgroup 2	uncultured bacterium	0.848832	0.796133	0.888163	0.844376
ASV_48	Acidobacteria	Acidobacteria	Subgroup 2	uncultured bacterium	0.321135	0.259457	0.407841	0.329477
ASV_38	Actinobacteria	Actinobacteria	Frankiales	Acidothermaceae	0.374417	0.520391	0.280249	0.391686
ASV_73	Acidobacteria	Acidobacteria	Acidobacteriales	Acidobacteriaceae (Subgroup 1)	0.29836	0.245544	0.157011	0.233638
ASV_46	Actinobacteria	Actinobacteria	Frankiales	Acidothermaceae	0.422182	0.259962	0.349855	0.344
ASV_59	Verrucomicrobia	Verrucomicrobiae	Chthoniobacterales	Xiphinematobacteraceae	0.259457	0.274731	0.328713	0.287634
ASV_3	Acidobacteria	Acidobacteria	Acidobacteriales	uncultured bacterium	1.15026	1.09057	1.04529	1.09537
ASV_31	Proteobacteria	Alphaproteobacteria	Rhizobiales	Xanthobacteraceae	0.453234	0.435628	0.456188	0.44835
ASV_55	Actinobacteria	Actinobacteria	Frankiales	Acidothermaceae	0.293424	0.266725	0.29906	0.286403
