# Supplementary material for: Soil Layers Impact Lithocarpus Soil Microbial Composition in the Ailao Mountains Subtropical Forest, Yunnan, China
Source: J Fungi (Basel). 2022 Sep 9;8(9):948. doi: 10.3390/jof8090948 (PMC9504396; doi:10.3390/jof8090948)
Supplement: Supplementary file 1 [file jof-08-00948-s001.zip › Supplementary materials/Table S7.xls]

## Sheet: zeng
ASVs	Phylum	Class	Order	Family	Genus	Average abundance in 2020Dry (%)	Average abundance in 2019Wet (%)	Average abundance in 2020Wet (%)	Average abundance in all (%)
ASV_154	Basidiomycota	Agaricomycetes	Thelephorales	Thelephoraceae	unidentified	0.12542	0.0945849	0.236902	0.155174
ASV_1	Basidiomycota	Agaricomycetes	Russulales	Russulaceae	unidentified	7.03008	7.25761	6.89149	7.04644
ASV_2	Basidiomycota	Agaricomycetes	Russulales	Russulaceae	Russula	7.72417	3.61866	5.04435	5.64229
ASV_5	Basidiomycota	Agaricomycetes	Sebacinales	Sebacinaceae	Sebacina	3.89359	5.6553	4.60515	4.63575
ASV_141	Basidiomycota	Agaricomycetes	Thelephorales	Thelephoraceae	Tomentella	0.10093	0.197646	0.233089	0.173782
ASV_105	Mortierellomycota	Mortierellomycetes	Mortierellales	Mortierellaceae	Mortierella	0.128855	0.227854	0.387051	0.24582
ASV_74	Mortierellomycota	Mortierellomycetes	Mortierellales	Mortierellaceae	Mortierella	0.177968	0.615051	0.431435	0.388631
ASV_44	Rozellomycota	Rozellomycotina_cls_Incertae_sedis	GS11	unidentified	unidentified	0.362695	0.993274	0.4434	0.568334
ASV_19	Mortierellomycota	Mortierellomycetes	Mortierellales	Mortierellaceae	Mortierella	0.860207	0.783955	1.19724	0.954947
ASV_201	Basidiomycota	Tremellomycetes	Filobasidiales	Piskurozymaceae	Solicoccozyma	0.0736471	0.15204	0.0900371	0.101404
ASV_27	Basidiomycota	Tremellomycetes	Tremellales	Trimorphomycetaceae	Saitozyma	0.862755	0.351299	0.97698	0.757935
ASV_3	Basidiomycota	Agaricomycetes	Russulales	Russulaceae	Russula	6.97518	4.44734	3.21402	4.96521
